# Supplementary material for: Population-Based Genetic Assessment of Thrombophilia Polymorphisms: Allelic Frequencies and Population Linkage Dynamics
Source: Medicina (Kaunas). 2025 Oct 29;61(11):1935. doi: 10.3390/medicina61111935 (PMC12654480; doi:10.3390/medicina61111935)
Supplement: Supplementary file 1 [file medicina-61-01935-s001.zip]

Archive with 1 entries (1 files):
- medicina-3928136-supplementary.pdf
